# Supplementary material for: Antioxidant, Tyrosinase, α-Glucosidase, and Elastase Enzyme Inhibition Activities of Optimized Unripe Ajwa Date Pulp (Phoenix dactylifera) Extracts by Response Surface Methodology
Source: Int J Mol Sci. 2023 Feb 8;24(4):3396. doi: 10.3390/ijms24043396 (PMC9966286; doi:10.3390/ijms24043396)
Supplement: Supplementary file 1 [file ijms-24-03396-s001.zip]

Archive with 1 entries (1 files):
- ijms-2077125-SI.pdf
